# Supplementary material for: Fitness and proteome changes accompanying the development of erythromycin resistance in a population of Escherichia coli grown in continuous culture
Source: Microbiologyopen. 2013 Aug 28;2(5):841–52. doi: 10.1002/mbo3.121 (PMC3831644; doi:10.1002/mbo3.121)
Supplement: Supplementary file 5 [file mbo30002-0841-SD5.txt]

Spot
No Protein name DTB No.
No. 
pepti
des
Cov
erag
e [%] MS/MS confirmation MW pI
0002 Acyl carrier protein ACP_ECOLI 2(3) 32(34)
ITTVQAAIDYINGHQA
STIEERVKKIIGEQLGVKQ 9 4.0
0004
Type-1 fimbrial protein, 
Achain FIMA1_ECOLI 5 60
AATTVNGGTVHFK
YFATGAATPGAANADATFK
GEVVNAACAVDAGSVDQTVQ
LGQVR 
TGAALTLDGATFSSETTLNNG
TNTIPFQAR 18 5.1
0005
Glucose-specific 
phosphotransferase 
enzyme IIAcomponent PTGA_ECOL6 9 59 No 18 4.7
0009
Type-1 fimbrial protein, 
Achain FIMA1_ECOLI 4 50 No 18 5.1
0101
Fe/S biogenesis protein 
nfuA NFUA_ECOLI 5 26
LLANQEEGTQIR 
VEYMLQSQINPQLAGHGGR 21 4.5
0104
Adenylyltransferase 
thiF THIF_ECOLI 6 29
LLSGIETPAGELR 
LTQLNPDIQLTALQQR 27 4.7
0104
FKBP-type peptidyl-
prolyl cis-trans 
isomerase slyD SLYD_ECO57 5 28 FNVEVVAIR DLVVSLAYQVR 21 4.9
0201
Uncharacterized protein 
yceD YCED_ECO57 6 26
LDYQGIYTPDQVER 
RLDYQGIYTPDQVER 19 4.50204
Spermidine/putrescine-
binding periplasmic 
protein POTD_ECOLI 10 36 LINFLLRPDVAK 39 5.2
0301
Outer membrane 
protein C OMPC_ECOLI 19 68 No 40 4.6
1009
Putative peroxiredoxin 
bcp BCP_ECO57 8 51
VLVYFYPK 
FSLPDQDGEQVNLTDFQGQR 18 5.0
1009
Deoxyuridine 5'-
triphosphate 
nucleotidohydrolase DUT_ECO24 5 43
GQDSFTIQPGER 
EFPLPTYATSGSAGLDLR 16 4.9
1010 NifU-like protein NIFU_ECOLI 4 41 VIDHYENPR VNDEGIIEDAR 14 4.8
1104 Agmatinase SPEB_ECOLI 11 48 No 34 5.1
1105 MltA-interacting protein MIPA_ECOLI 12 76
FTQYGYLR 
TTLAGDTLDNSNGIVWDMAW
LYR 28 5.5
1201
Malonyl CoA-acyl 
carrier protein 
transacylase FABD_ECOL6 14 67 No 32 5.0
1406
DNA-directed RNA
polymerase subunit 
alpha RPOA_ECOLI 16 53 No 37 5.0
1503
Alkanal 
monooxygenase alpha 
chain LUXA_VIBHA 18 52
LFQSDVMPYLK 
VFGTDMDNSR 
IDHCLSYITSVDHDSNR 40 5.0
2003
Universal stress protein 
A USPA_ECOLI 6 41 QLINTVHVDMLIVPLRDEEE 16 5.12004 10 kDa chaperonin CH10_ECOLI 5 47 VGDIVIFNDGYGVK 10 5.2
2101
Histidine-binding 
periplasmic protein HISJ_ECOLI 8 39 No 28 5.5
2107
Transcriptional 
regulatoryprotein phoP PHOP_ECO57 11 48
NSGLASQVISLPPFQVDLSR 
GQGYLFELR 25 5.0
2107
2-keto-4-pentenoate 
hydratase MHPD_ECOLI 6 33
GSECLGHPLNAAVWLAR 
DLIGIDNAEAAYAIQHINVQHD
VAQGR 29 5.1
2107
Aerobic respiration 
control protein arcA ARCA_ECO57 7 33
FNGWELDINSR 
HFESTPDTPEIIATIHGEGYR 27 5.2
2302
UTP--glucose-1-
phosphate 
uridylyltransferase GALU_ECOLI 12 55 No 33 5.1
2504
ATP-dependent Clp 
protease ATP-binding 
subunit clpX CLPX_ECO24 11 31
FGLIPEFIGR 
LIEGTVAAVPPQGGR 46 5.2
2504
Isocitrate 
dehydrogenase [NADP] IDH_ECOLI 6 19
STQVYGQDVWLPAETLDLIR 
HPELTDMVIFR DWGYQLAR 46 5.2
2605
Asparaginyl-tRNA
synthetase SYN_ECOLI 16 39 No 53 5.2
2901 Aconitate hydratase 2 ACON2_ECOLI 18 21 No 93 5.2
3006
30S ribosomal protein 
S6 RS6_ECOLI 7 49
NVEAPQEVIDELETTFR
FNDAVIR 
AHYVLMNVEAPQEVIDELETT
FR 16 4.93007
30S ribosomal protein 
S6 RS6_ECO27 9 65
NVEAPQEVIDELETTFR
HYEIVFMVHPDQSEQVPGMIE
R 15 5.3
3007
50S ribosomal protein 
L17 RL17_ECOLI 3 24
AGDNAPMAYIELVDR 
LFNELGPR 14 11.1
3504 Enolase ENO_ECO24 13 47 No 46 5.3
3504 Elongation factor Tu 1 EFTU1_ECO24 5 19
GITINTSHVEYDTPTR
ELLSQYDFPGDDTPIVR 43 5.3
4105 Protease 7 OMPT_ECOLI 12 40 GWLLNEPNYR VYVEGAWNR 36 5.8
4105
Outer membrane 
protein A OMPA_ECOLI 6 23
LGYPITDDLDIYTR 
NHDTGVSPVFAGGVEYAITPEI
ATR 37 6.0
4105 Beta-lactamase TEM BLAT_ECOLX 19 63 No 31 5.7
4202
Glyoxylate/hydroxypyru
vate reductase B GHRB_ECOLI 10 34 No 35 5.5
4206 Spermidine synthase SPEE_ECOLI 10 55 No 32 5.3
4303
Aspartate--ammonia 
ligase ASNA_ECOLI 12 46 No 37 5.5
4604
Dihydrolipoyllysine-
residue 
succinyltransferase 
component of2-
oxoglutarate 
dehydrogenase 
complex ODO2_ECOLI 16 45 No 44 5.6
4605
Alkyl hydroperoxide 
reductase subunit F AHPF_ECOLI 16 39
ASLSAFDYLIR 
KPSFLITNPGSNQGPR 56 5.54605
Glucose-6-phosphate 1-
dehydrogenase G6PD_ECOLI 10 27
WAGVPFYLR 
FANSLFVNNWDNR 56 5.6
5003
ATP-dependent Clp 
protease proteolytic 
subunit CLPP_ECOLI 7 36
VMIHQPLGGYQGQATDIEIHA
R ALVPMVIEQTSR 23 5.5
5103
Outer membrane 
protein A OMPA_ECOLI 12 44 No 37 6.0
5106
NADP-dependentL-
serine/L-allo-threonine 
dehydrogenase ydfG YDFG_ECOLI 8 45 No 27 5.7
5201
2,3,4,5-
tetrahydropyridine-2,6-
dicarboxylate N-
succinyltransferase DAPD_ECOLI 13 63 No 30 5.6
5206
UTP--glucose-1-
phosphate 
uridylyltransferase GALF_ECOLI 10 49 No 33 5.7
5504 Xaa-Pro dipeptidase PEPQ_ECOLI 16 42 No 50 5.6
6103
Chloramphenicol 
acetyltransferase CAT_ECOLX 9 36
SSLWSEYHDDFR
FYPAFIHILAR TTVDISQWHR 26 5.9
6201
Methionine 
aminopeptidase AMPM_ECOLI 13 59 No 29 5.6
6502 Adenylosuccinate lyase PUR8_ECOLI 15 33 No 52 5.7
6603 Pyruvate kinase I KPYK1_ECOLI 16 43 No 51 5.86703 DNAgyrase subunit B GYRB_ECO57 12 24 No 90 5.7
7202
Dihydrodipicolinate 
synthase DAPA_ECOLI 9 42 No 31 6.0
7203
Phospho-2-dehydro-3-
deoxyheptonate 
aldolase, Phe-sensitive AROG_ECOLI 12 43 SITDACIGWEDTDALLR 38 6.1
7203
Glyceraldehyde-3-
phosphate 
dehydrogenase A G3P1_ECOLI 8 37
VPTPNVSVVDLTVR 
LVSWYDNETGYSNK 36 6.6
7303
L-threonine 3-
dehydrogenase TDH_ECOLI 12 43
NVVITDVNEYR 
MAALIQSGLDLSPIITHR 37 5.9
7303
Phenylalanyl-tRNA
synthetase alpha chain SYFA_ECOLI 7 28
NFFEEDLQIR 
ADHDTFWFDTTR 37 5.8
7306
Lactose operon 
repressor LACI_ECOLI 11 41 No 39 6.4
7401
Carbamoyl-phosphate 
synthase small chain CARA_ECOLI 11 48 No 41 5.9
7402 Cysteine desulfurase ISCS_ECOLI 15 38
EGFEVTYLAPQR 
SGTLPVHQIVGMGEAYR 45 5.9
7402 Protein tolB TOLB_ECOLI 4 12
VSDYDGYNQFVVHR
IAYVVQTNGGQFPYELR 46 7.0
7501
D-3-phosphoglycerate 
dehydrogenase SERA_ECOLI 11 29
GIPVFNAPFSNTR
YSDNGSTLSAVNFPEVSLPLH
GGR 44 6.07501
Serine 
hydroxymethyltransfera
se GLYA_ECOLI 9 24
AMVEVFLER 
VRQEEHIELIASENYTSPR 45 5.9
7501
Queuine tRNA-
ribosyltransferase TGT_ECOLI 5 16
ILEHVCPQIPADKPR 
GPILTDSGGFQVFSLGDIR 43 6.0
7507
Bifunctional protein 
glmU GLMU_ECOLI 14 33 No 49 6.1
7603
ATP synthase subunit 
alpha ATPA_ECOLI 20 42 No 55 5.8
7609
Fumarate hydratase 
class I, aerobic FUMA_ECOLI 13 31 No 60 6.1
7610
Anthranilate synthase 
component II TRPG_ECOLI 23 56 No 57 6.0
7704
ATP-dependent 
protease La LON_ECOL6 14 17 HIEINGDNLHDYLGVQR 87 6.0
8201
Succinyl-CoAligase 
[ADP-forming]subunit 
alpha SUCD_ECOLI 10 47 No 30 6.3
8202
Tryptophanyl-tRNA
synthetase SYW_ECOLI 17 56 SGAQPSGELTIGNYMGALR 37 6.3
8205
Glyceraldehyde-3-
phosphate 
dehydrogenase A G3P1_ECOLI 17 58 No 36 6.6
8302
Glyceraldehyde-3-
phosphate 
dehydrogenase A G3P1_ECOLI 14 50 No 36 6.6
8302
HTH-type 
transcriptional 
repressor purR PURR_ECOLI 8 29
EIGVIPGPLER   
VPQDVSLIGYDNVR 38 6.38306
Lactose operon 
repressor LACI_ECOLI 11 41 No 39 6.4
8307 Protein sopB SOPB_ECO57 10 50 No 35 7.7
8307 Lipoyl synthase LIPA_ECO24 11 43 No 36 8.1
8402
Nicotinate 
phosphoribosyltransfer
ase PNCB_ECOLI 19 49 No 46 6.1
8403
Erythronate-4-
phosphate 
dehydrogenase PDXB_ECOLI 17 50 No 41 6.2
8403
Lactose operon 
repressor LACI_ECOLI 16 57 No 39 6.4
8501 Citrate synthase CISY_ECOLI 9 24
YSIGQPFVYPR 
ITFIDGDEGILLHR 48 6.2
8505
Transcription 
termination factor Rho RHO_ECOLI 16 44
DVIILLDSITR        
ILFENLTPLHANSR   47 6.8
8505 Biotin carboxylase ACCC_ECOLI 10 25
FHAPGGFGVR 
HVEIQVLADGQGNAIYLAER 49 6.7
9601
Aerobic glycerol-3-
phosphate 
dehydrogenase GLPD_ECOLI 24 50 No 57 7.0
9601
Sulfite reductase 
[NADPH]hemoprotein 
beta-component CYSI_ECO24 15 33 No 64 7.30202/02
04
Spermidine/putrescine-
binding periplasmic 
protein POTD_ECOLI 9 31 No 39 5.2
2904A
Carbamoyl-phosphate 
synthase large chain CARB_ECOLI 17 22 No 118 5.2
2904B
Phosphoribosylformylgl
ycinamidine synthase PUR4_ECOLI 19 21 No 141 5.2
